# Supplementary material for: Functional insight into cyclin-dependent kinase (CDK)7 via chemical inhibition of the priority fungal pathogen Cryptococcus neoformans
Source: mBio. 2025 Oct 31;16(12):e02898-25. doi: 10.1128/mbio.02898-25 (PMC12691695; doi:10.1128/mbio.02898-25)
Supplement: Supplemental Table — Tables S1 to S6. [file mbio.02898-25-s0002.xlsx]

## Sheet: Table S1
Table S1: Primers used for creating CDK7 tagged strains
Primer name	Descriptive name	Sequence	Purpose
Common primers
MJB535	CRISPR_PCnU6/F	AATTGGAGCTCCACCGCG	Forward primer for sgRNA fusion PCR
MJB536	CRISPR_sgRNA/R	GGGAACAAAAGCTGGGTACC	Reverse primer for sgRNA fusion PCR
MJB537	M13_F	TGTAAAACGACGGCCAGTG	Forward primer for amplification of CnoCAS9 expression cassette from pBHM2403. Pair with sgRNA_R primers to amplify "U6-spacer" fragments from pBHM2329 for sgRNA construction
MJB538	M13_R	GCGGATAACAATTTCACACAGG	Reverse primer for amplification of CnoCAS9 expression cassette from pBHM2403. Pair with sgRNA_F primers to amplify "spacer-scaffold" fragments from pBHM2329 for sgRNA construction
Cloning
MJB911	R_TelomRT_MarkerOverhang	TCGAATCCTGCATGCACCTAGCAAAAGTGACTCTATTCAAGG	pBHM2506 cloning
MJB912	R_Marker_pRS316Cloning	CCCCTCGAGGTCGACGGTATCGATAAGCTTAGCCATGAAGATCCTGAGGATTCAAC	pBHM2504 and pBHM2506 cloning
MJB913	F_Marker_TelomRTOverhang	TCACTTTTGCTAGGTGCATGCAGGATTCGAGTGGC	pBHM2506 cloning
MJB914	F_Linker_mCh_pRS316Cloning	GGCTGCAGGAATTCGATATCAAGCTTGGTGGCGGACTCGAAGTCTTGTTCCAAGGTCCTGGATCTGGTATGGTTTCTAAGGGTGAAGAGG	pBHM2504 and pBHM2506 cloning
MJB915	R_mCh-2xmChOverhang	AACCATTGACCCTGACCCTGACCCAGCACCGGTAGAATGCCTAC	pBHM2504 and pBHM2506 cloning
MJB916	F_mCh_2xmChOverhang	GGTGCTGGGTCAGGGTCAGGGTCAATGGTTTCTAAGGGTGAAGAGGATAAC	pBHM2504 and pBHM2506 cloning
MJB917	R_mCh_V5_TelomRTTermOverhang	TGACATGTCCAGATTAGGTGCTGTCCAGGCCCAGCAGGGGGTTGGGGATGGGCTTGCCTGACCCTGACCCAGCACCGGTAGAATGCCTAC	pBHM2504 and pBHM2506 cloning
MJB918	F_TelomRTTerm_V5Overhang	GCCTGGACAGCACCTAATCTGGACATGTCAATTGTACACTGC	pBHM2504 and pBHM2506 cloning
CDK7
MJB929	CNAG_06445_CDK7_Tagging_sgRNA_F	TTTGTGCAATAGAGCCCAGGGTTTTAGAGCTAGAAATAGCAAGTT	CDK7 tagging sgRNA construction
MJB930	CNAG_06445_CDK7_Tagging_sgRNA_R	CCTGGGCTCTATTGCACAAACAACAGTATACCCTGCCGGTG	CDK7 tagging sgRNA construction
MJB931	CNAG_06445_CDK7_mNG-CBP-2xFLAG_Tagging_50bpHomology_F	CCGAATCGCCTCACAAGAGTCAAAGTGTGTCAAGAAAACTTATCTTCACAGGTGGCGGACTCGAAG	PCR amplification of mNG-CBP-2xFLAG-HYG donor DNA with overhangs for CDK7 tagging
MJB932	CNAG_06445_CDK7_mNG-CBP-2xFLAG_Tagging_50bpHomology_R	TATATGCTTTTACAATCTAATGATACATTCAAGTCGTGGTCTCCCACCAAAGCCATGAAGATCCTGAGG	PCR amplification of mNG-CBP-2xFLAG-HYG donor DNA with overhangs for CDK7 tagging
MAT1
MJB941	CNAG_05877_MAT1_Tagging_sgRNA_F	TGATATCGAGCCATGCATTGGTTTTAGAGCTAGAAATAGCAAGTT	MAT1 tagging sgRNA construction
MJB942	CNAG_05877_MAT1_Tagging_sgRNA_R	CAATGCATGGCTCGATATCACAACAGTATACCCTGCCGGTG	MAT1 tagging sgRNA construction
MJB961	CNAG_05877_MAT1_6xHis_Tagging_50bpHomology_F	AGATGGAAGTGAGAAGCGCAGTTGAAGCATTGGGCGTTGAGCCATTGGTGGGGTCAGGGTCACATCACCATCACCATCACTAATCTGGACATGTCAATTGTACACTG	PCR amplification of 6xHis-NEO donor DNA with overhangs for MAT1 tagging
MJB944	CNAG_05877_MAT1_6xHis_Tagging_50bpHomology_R	CACCGCGTATCAGTCTGCTGTTTTGACGGTTTGATAGTAGCCATTCCCATAGCCATGAAGATCCTGAGG	PCR amplification of 6xHis-NEO donor DNA with overhangs for MAT1 tagging
Cyclin H
MJB935	CNAG_04405_CyclinH_Tagging_sgRNA_F	GATTAGGCTGATATTATGTAGTTTTAGAGCTAGAAATAGCAAGTT	Cyclin H tagging sgRNA construction
MJB936	CNAG_04405_CyclinH_Tagging_sgRNA_R	TACATAATATCAGCCTAATCCAACAGTATACCCTGCCGGTG	Cyclin H tagging sgRNA construction
MJB962	CNAG_04405_CyclinH_V5_Tagging_50bpHomology_F	TAATGGGAGGAAAAGGGTTGAAGGATGTAGGCCTGCCATTATCGACGGATGGGTCAGGGTCAGGCAAG	PCR amplification of V5-NAT donor DNA with overhangs for Cyclin H tagging
MJB938	CNAG_04405_CyclinH_V5_Tagging_50bpHomology_R	TACCAGAAACAATACTCGGTAACCTGTTCTACATGTGCATTTATATCTAGAGCCATGAAGATCCTGAGG	PCR amplification of V5-NAT donor DNA with overhangs for Cyclin H tagging

## Sheet: Table S2
Table S2: Plasmids used for CDK7 tagged strain construction
Plasmid name	Source	Purpose	Backbone	RE for cloning	Insert 1	Insert 1 Primers	Insert 1 template	Insert 2	Insert 2 Primers	Insert 2 template	Insert 3	Insert 3 Primers	Insert 3 template	Insert 4	Insert 4 Primers	Insert 4 template
pBHM2329	Huang et al. (2022) Genetics 220:iyab180. PMID: 34791226.	PCR amplification of sgRNA fragments
pBHM2403	Huang et al. (2022) Genetics 220:iyab180. PMID: 34791226.	PCR amplification of CnoCAS9
pBHM2406	Huang et al. (2022) Genetics 220:iyab180. PMID: 34791226.	PCR amplification of mNG-CBP-2xFLAG-HYG donor DNA for C-terminal tagging of Cdk7
pBHM2504	This study	PCR amplification of V5-TelomRTTerminator-NAT donor DNA for C-terminal tagging of Cyclin H	pRS316	HindIII	linker-mCh	MJB914 + MJB915	pBHM2043	mCh-V5	MJB916 + MJB917	pBHM2043	TelomRTTerminator-NAT	MJB918 + MJB912	pBHM2404
pBHM2506	This study	PCR amplification of TelomRTTerminator-NEO donor DNA for C-terminal tagging of Mat1	pRS316	HindIII	linker-mCh	MJB914 + MJB915	pBHM2043	mCh-V5	MJB916 + MJB917	pBHM2043	TelomRTTerminator	MJB918 + MJB911	pBHM2406	NEO	MJB913 + MJB912	pSDMA57

## Sheet: Table S3
Table S3. Cn strains with tagged components of the CAK complex created in this study. The triple tagged strain, CM2448, was used in this study.
Strain	Genotype	Parent strain	Selection markers
CM026 / KN99alpha	Wild-type strain	N/A	None
CM2444	CDK7-mNG-CBP-2xFLAG-HYG	CM026	HYG
CM2446	CDK7-mNG-CBP-2xFLAG-HYG	CM2444	HYG/NEO
	Mat1-6xHis-NEO
CM2447	CDK7-mNG-CBP-2xFLAG-HYG	CM2444	HYG/NEO
	Mat1-6xHis-NEO
CM2448	CDK7-mNG-CBP-2xFLAG-HYG	CM2446	HYG/NEO/NAT
	Mat1-6xHis-NEO
	CyclinH-V5-NAT

## Sheet: Table S4
Table S4. The CDK7 phospho-proteome consisting of 122 proteins with decreased phosphorylation at the indicated site(s) post SY-1365 treatment. STRING network clusters are colored to corelate with Figure 6 i.e., Green: Chromatin Remodeling and Regulation of Transcription by RNA Polymerase, Yellow: Splicing and mRNA processing, Red: Translation, Blue: MAPK signaling.
Gene ID	Product Description	LFC	Modifications	Cluster	color	Gene Name or Symbol
CNAG_05935	UMP-CMP kinase	-1.42	T40;T41;T43;S46	Chromatin remodelling	Green	URA6
CNAG_02163	hypothetical protein	-3.12	T297;S302	Chromatin remodelling	Green	N/A
CNAG_01029	impact family protein, impact family protein, variant	-3.15	T288;S290;S292;S294;S298	Chromatin remodelling	Green	N/A
CNAG_07769	E3 ubiquitin-protein ligase HUWE1	-1.15	T1285	Chromatin remodelling	Green	TOM1
CNAG_03297	histone acetyltransferase type B subunit 2	-1.03	T12;S13	Chromatin remodelling	Green	MSL1
CNAG_01251	E3 ubiquitin-protein ligase TRIP12	-2.66	S886;T890;S1204;S1207	Chromatin remodelling	Green	UFD4
CNAG_02188	hypothetical protein	-2.1	S68	Chromatin remodelling	Green	N/A
CNAG_02695	hypothetical protein, variant, hypothetical protein	-1.21	S525	Chromatin remodelling	Green	N/A
CNAG_00874	multisite-specific tRNA:(cytosine-C5)- methyltransferase	-2.73	S458;S464	Chromatin remodelling	Green	NCL1
CNAG_06545	pim1 protein RNA transporter 2	-3.11	S45;S47	Chromatin remodelling	Green	SRM1
CNAG_05172	myosin-1	-2	S363;S1171;S1175;S1183	Chromatin remodelling	Green	MYO3
CNAG_03248	rho GTPase activator	-1.39	S360;S372	Chromatin remodelling	Green	SAC7
CNAG_06450	hypothetical protein, variant, hypothetical protein	-2.17	S308	Chromatin remodelling	Green	N/A
CNAG_06824	hypothetical protein	-3.05	S304	Chromatin remodelling	Green	N/A
CNAG_01179	DNA-directed RNA polymerase I and III subunit RPAC1	-1.1	S3	Chromatin remodelling	Green	RPC40
CNAG_05745	cytoplasmic protein	-3.89	S274;S316;S318;T322;T326;S462;S772;S776;S804;S988;S989	Chromatin remodelling	Green	N/A
CNAG_03355	Two-component-like sensor kinase	-1.12	S259;S260;S263;S264;S268;T291;T292;S295;S297;S299;S306;T307	Chromatin remodelling	Green	TCO4
CNAG_03456	hypothetical protein	-4.81	S254	Chromatin remodelling	Green	N/A
CNAG_02064	TATA-box-binding protein-associated factor	-1.69	S243;S244;S245;T246;S249;S253	Chromatin remodelling	Green	MOT1
CNAG_01169	Aspartyl aminopeptidase	-1.25	S233;T235	Chromatin remodelling	Green	APE4
CNAG_04821	PAB-dependent poly(A)-specific ribonuclease subunit PAN3	-3.5	S17	Chromatin remodelling	Green	PAN3
CNAG_03458	hypothetical protein	-1.68	S17;S22;S139	Chromatin remodelling	Green	N/A
CNAG_00740	swi/snf chromatin-remodeling complex subunit	-1.24	S1535;S1540;T1541	Chromatin remodelling	Green	SNF5
CNAG_04243	cell division control protein 24	-5.2	S14	Chromatin remodelling	Green	CDC24
CNAG_06746	Histone H2B	-1.32	S13;S16	Chromatin remodelling	Green	H2B
CNAG_01644	hypothetical protein	-4.42	S118	Chromatin remodelling	Green	MLN4
CNAG_05552	transcription activator snf2l1	-1.01	S1074;S1078;T1082	Chromatin remodelling	Green	ISW2
CNAG_01941	glucan synthesis regulatory protein	0	T383;S386;S388;S390;S401;S756;S757;S760;T761;S763	MAPK signaling	Blue	SMI1
CNAG_04530	DNA-binding protein	-1.66	T225;S226;S227;S228	MAPK signaling	Blue	N/A
CNAG_01523	putative mitogen-activated protein kinase HOG1	-3.43	T171;Y173	MAPK signaling	Blue	HOG1
CNAG_00570	cAMP-dependent protein kinase regulator	-1.5	T159;S160;S162;S481	MAPK signaling	Blue	PKR1
CNAG_01492	hypothetical protein	-3.03	T14	MAPK signaling	Blue	N/A
CNAG_04207	homeobox protein cut-like	-2.39	S483;S487;S489;T492;S493	MAPK signaling	Blue	COY1
CNAG_05243	xylulokinase	-2.66	S476	MAPK signaling	Blue	XKS1
CNAG_00130	CAMK/CAMK1/CAMK1-RCK protein kinase	-2.07	S458	MAPK signaling	Blue	RCK2
CNAG_05301	Coronin-like protein CRN1, putative	-1.98	S436;S440;S503	MAPK signaling	Blue	CRN1
CNAG_03052	PP2Cc protein phosphatase	-1.54	S416;S417	MAPK signaling	Blue	PTC2
CNAG_00361	hypothetical protein	-1.96	S297;S370	MAPK signaling	Blue	RVS167
CNAG_01183	hypothetical protein	-1.57	S251;S252;T253;S256;S257;S259;T275;S278;S279;S553	MAPK signaling	Blue	LSB1
CNAG_04913	syntaxin 5	-1.12	S214;T218;T220	MAPK signaling	Blue	SED5
CNAG_06220	allergen	-3.24	S211;S233	MAPK signaling	Blue	N/A
CNAG_02748	UTP-glucose-1-phosphate uridylyltransferase	-1.06	S20	MAPK signaling	Blue	UGP1
CNAG_01583	vacuolar-sorting protein SNF7	-1.13	S189	MAPK signaling	Blue	SNF7
CNAG_01983	Protein required for cytokinesis and virulence 1	-1.13	S163	MAPK signaling	Blue	RCV1
CNAG_01961	MSP domain-containing protein	-1.74	S132;T133	MAPK signaling	Blue	SCS2
CNAG_04224	carboxy	-1.82	S123	MAPK signaling	Blue	PSR1
CNAG_01360	pumilio domain-containing protein c	-1.12	S12;S14;T140;S142;S143	MAPK signaling	Blue	PUF2
CNAG_06313	phosphoglucomutase, phosphoglucomutase, variant	-1.17	S115	MAPK signaling	Blue	PGM1
CNAG_02817	GTP-binding protein ypt2	-1.82		MAPK signaling	Blue	SAV1
CNAG_06900	2,3-bisphosphoglycerate-independent phosphoglycerate mutase	-1.65	T7;S8	Splicing	Yellow	N/A
CNAG_03667	hypothetical protein	-2.06	T50	Splicing	Yellow	N/A
CNAG_05590	Two-component-like sensor kinase	-2.82	T44;S221;S224	Splicing	Yellow	TCO2
CNAG_05353	nuclear pore complex protein Nup133	-1.68	T31;S33;S37;T41;T44	Splicing	Yellow	NUP133
CNAG_00665	DNA topoisomerase 2-associated protein PAT1	-2.76	T299;T306;S309	Splicing	Yellow	PAT1
CNAG_02936	CCR4-NOT transcription complex subunit 1	-2.89	T278;S280;T284	Splicing	Yellow	CDC239
CNAG_01919	hypothetical protein	-1.78	T161;S163	Splicing	Yellow	N/A
CNAG_07679	transcription elongation factor S-II	-1.83	T135	Splicing	Yellow	DST1
CNAG_04444	splicing factor 3B subunit 1	-1.16	T130;T140	Splicing	Yellow	SF3B1
CNAG_02502	ATP-dependent RNA helicase DBP3	-2.04	S9	Splicing	Yellow	DBP3
CNAG_06549	mRNA-capping enzyme subunit beta	-1.2	S74;S90	Splicing	Yellow	CET1
CNAG_06550	nucleoporin family protein	-2.44	S680	Splicing	Yellow	NUP146
CNAG_00746	capsular associated protein	-1.3	S66;T69	Splicing	Yellow	CAS35
CNAG_07374	DNA-directed RNA polymerase III subunit RPC5	-1.67	S54;S262	Splicing	Yellow	RPC5
CNAG_01212	hypothetical protein	-2.69	S52;S56	Splicing	Yellow	N/A
CNAG_00386	translation initiation factor 4G	-3.19	S458;S968;T969	Splicing	Yellow	eIF4G
CNAG_05829	Nonsense-mediated mRNA decay protein 2, putative	-1.67	S457;S458;S459;S460;S463	Splicing	Yellow	UPF2
CNAG_07382	hypothetical protein	0	S425	Splicing	Yellow	N/A
CNAG_02453	hypothetical protein	-3.67	S4;S8	Splicing	Yellow	PTP5
CNAG_07410	CID1-family polyA polymerase	-2.33	S369;S370;S371;S500;S504;S555	Splicing	Yellow	CID1alpha
CNAG_01362	cell cycle control protein cwf19	-3.75	S334	Splicing	Yellow	CWF19
CNAG_01864	hypothetical protein	0	S330;T331	Splicing	Yellow	NDX5
CNAG_02912	hypothetical protein	-2.2	S280;S282;S318;S404	Splicing	Yellow	N/A
CNAG_05043	hypothetical protein	-3.6	S218;S220	Splicing	Yellow	N/A
CNAG_04028	RNA binding protein, RNA binding protein, variant	-1.75	S207;S214	Splicing	Yellow	TCG1
CNAG_05196	nuclear cap-binding protein subunit 2	-1.26	S204	Splicing	Yellow	CBC2
CNAG_01158	branchpoint-bridging protein	-3.36	S189;S191;Y196	Splicing	Yellow	MSL5
CNAG_04760	cytoplasmic protein	-2.15	S114;S136;S266	Splicing	Yellow	PAR32
CNAG_06754	RNA polymerase-associated protein CTR9	-1.09	S1017;Y1123;S1125;S1127	Splicing	Yellow	CTR9
CNAG_01537	ATP-dependent RNA helicase VAD1	0		Splicing	Yellow	VAD1
CNAG_00512	mitochondrial carrier protein	-1.89		Splicing	Yellow	RSM32
CNAG_02974	voltage-dependent anion channel protein 2	-1.26		Splicing	Yellow	POR1
CNAG_05798	signal recognition particle subunit SRP9	-4.2	T97	Translation	Red	SRP9
CNAG_00848	hypothetical protein, hypothetical protein, variant 2, hypothetical protein, variant 1	-1.22	T87;T88;S101;T103;T164;S178;T326;S329;S331;S442	Translation	Red	N/A
CNAG_00719	ribosome biogenesis ATPase	-2.85	T38;S40;S44	Translation	Red	RIX7
CNAG_00482	26S proteasome regulatory subunit N10	0	T277	Translation	Red	RPN10
CNAG_02507	translation initiation factor 3 subunit H	-1.45	T21	Translation	Red	eIF3H
CNAG_02091	Nucleosome assembly protein 1	-1.41	T155;S157;S165;S170	Translation	Red	NAP1
CNAG_01150	omega-6 fatty acid desaturase (delta-12 desaturase)	-1.48	T11;S438;S440	Translation	Red	FAD3
CNAG_03100	cytoplasmic protein	-1.63	S9;S57	Translation	Red	AVL9
CNAG_04062	ribosome biogenesis protein ENP2	-1.59	S711	Translation	Red	ENP2
CNAG_05884	importin beta-4 subunit	0	S653	Translation	Red	KAP123
CNAG_03168	sulfite reductase (NADPH) flavoprotein alpha- component	-1.06	S63	Translation	Red	MET10
CNAG_02720	nuclear GTP-binding protein	-1.08	S601;S613;S616	Translation	Red	N/A
CNAG_01848	hypothetical protein	-2.59	S599;S603;S846	Translation	Red	N/A
CNAG_05835	wor1/pac2 family transcription factor	-1.53	S535;S536;S538	Translation	Red	LIV3
CNAG_02209	nucleolar protein 56	0	S492;S496;S497;T498	Translation	Red	NOP56
CNAG_00992	homocitrate synthase, mitochondrial	-2.37	S473	Translation	Red	LYS21
CNAG_02994	hypothetical protein, hypothetical protein, variant	-1.21	S468;S469;T576;S719	Translation	Red	N/A
CNAG_02790	galactinol synthase	-1.05	S4;S7;T8	Translation	Red
CNAG_01477	Serine palmitoyltransferase	-3.46	S39	Translation	Red	LCB2
CNAG_03383	hypothetical protein	-1.32	S344;S348;T350;S351	Translation	Red	N/A
CNAG_03606	translation initiation factor aIF-2	-1.18	S33;S496;S503	Translation	Red	eIF5B
CNAG_01164	glutamine-fructose-6-phosphate transaminase (isomerizing)	-1.24	S326	Translation	Red	GFA1
CNAG_00091	hypothetical protein	-1.24	S321;S414	Translation	Red	N/A
CNAG_03577	large subunit ribosomal protein LP0	-2.76	S302	Translation	Red	RPP0
CNAG_00649	tryptophan synthase, beta subunit	-1.63	S291;S298;S300;S305	Translation	Red	TRP5
CNAG_07464	Mbp1 and Swi4-like APSES protein 1	-1.72	S287;T291;T295;S516;S517	Translation	Red	MBS1
CNAG_00101	Inositolphosphorylceramide synthase subunit Kei1 domain-containing protein	-1.97	S223;S224	Translation	Red	KEI1
CNAG_02751	Short-chain dehydrogenase	-1.39	S2	Translation	Red	N/A
CNAG_01270	hypothetical protein	-2.77	S2;T4	Translation	Red	N/A
CNAG_01400	3-deoxy-7-phosphoheptulonate synthase	-1.66	S2;T4;S6	Translation	Red	ARO4
CNAG_07667	HAL protein kinase	-3.08	S171;S175;S176;S178;T182	Translation	Red	SAT4
CNAG_04068	large subunit ribosomal protein L28e	-1.04	S155	Translation	Red	L28e
CNAG_06199	nuclear DNA helicase II	-1.14	S1473;T1537;S1540;S1541	Translation	Red	N/A
CNAG_03003	chromatin structure-remodeling complex subunit SFH1	-1.19	S147;S184;S190;S201	Translation	Red	SFH1
CNAG_01130	hypothetical protein, hypothetical protein, variant	-1.58	S14;T16;S172;S174;S176;S181;S571;S589;S593;S596;T641;T643;S644;S684;T686;S689;S691;S703;T707;T710;T711;S713	Translation	Red	N/A
CNAG_05558	CAMK/CAMKL/KIN4 protein kinase	-1.4	S1085;S1088	Translation	Red	KIN4
CNAG_05762	large subunit acidic ribosomal protein P2	-2.27	S101	Translation	Red	RPP2B
CNAG_00438	hypothetical protein	-1.35		Translation	Red	N/A
CNAG_01890	5-methyltetrahydropteroyltriglutamate- homocysteine S-methyltransferase	-1.01		Translation	Red	MET6
CNAG_01253	mitochondrial import inner membrane translocase subunit TIM10	-1.54		Translation	Red	TIM10
CNAG_01896	alcohol dehydrogenase (NADP)	-4.79		Translation	Red	ARA1

## Sheet: Table S5
Table S5: List of genes used in GSEA analysis obtained from RNAseq
gene_id	log2FoldChange	pvalue
CNAG_06009	3.49603	2.4746e-57
CNAG_12158	1.74348	0.00834522
CNAG_13204	-1.27143	3.12848e-20
CNAG_06493	2.24907	6.75507e-38
CNAG_03465	2.39256	9.20749e-30
CNAG_12541	1.21605	1.24525e-10
CNAG_04246	1.26608	1.77456e-13
CNAG_06827	1.33047	8.9096e-09
CNAG_02386	1.1909	4.17296e-31
CNAG_12288	2.7274	3.05602e-14
CNAG_07819	-1.07562	0.000239951
CNAG_13083	-1.26807	3.4701e-13
CNAG_07997	1.3575	2.58258e-06
CNAG_12867	2.55019	5.81433e-14
CNAG_05872	1.26716	1.28319e-09
CNAG_04486	1.8179	5.40917e-09
CNAG_13108	1.538	7.4952e-05
CNAG_12281	1.78381	0.000109036
CNAG_05993	1.11846	4.23393e-09
CNAG_03145	1.05347	2.55918e-06
CNAG_12987	1.20078	0.00144192
CNAG_05075	7.83555	5.02271e-131
CNAG_12849	2.09674	0.000159658
CNAG_01299	1.38563	0.00379908
CNAG_04632	1.03848	1.41599e-11
CNAG_13064	3.38103	0.0110306
CNAG_06460	1.18473	1.1251e-08
CNAG_12881	2.43526	0.00198844
CNAG_12742	1.82701	1.09649e-08
CNAG_13146	1.65323	2.7412e-24
CNAG_05915	1.11872	5.21531e-06
CNAG_12612	2.57683	0.00254132
CNAG_05192	3.21189	3.94415e-54
CNAG_03079	-1.08722	8.74136e-19
CNAG_12465	1.00765	0.00960319
CNAG_06777	1.13882	6.94535e-09
CNAG_01341	-1.49604	4.60182e-26
CNAG_06897	-1.30626	5.00469e-30
CNAG_04744	-1.27895	2.96477e-10
CNAG_05937	1.02073	2.12001e-09
CNAG_06863	1.47589	3.59798e-13
CNAG_12265	1.7571	2.8948e-13
CNAG_10075	6.15499	3.45692e-06
CNAG_12679	1.09794	6.89233e-09
CNAG_07670	1.03108	5.45341e-06
CNAG_13005	3.11658	1.63502e-31
CNAG_12150	2.11219	1.30811e-07
CNAG_10009	1.88831	0.00920283
CNAG_12430	1.00308	0.0391626
CNAG_12356	1.07477	0.00590816
CNAG_12094	1.05394	3.4334e-05
CNAG_06156	-1.04546	1.58851e-24
CNAG_04016	2.22454	1.0567e-28
CNAG_12785	2.36336	4.40436e-19
CNAG_12423	2.03794	9.7213e-23
CNAG_12702	1.01187	0.000185001
CNAG_12105	1.18497	0.0325589
CNAG_12766	2.20542	1.66449e-14
CNAG_02483	1.48377	2.93913e-12
CNAG_03242	2.0315	4.79528e-43
CNAG_00727	-1.31305	1.409e-20
CNAG_12167	1.3646	2.31981e-18
CNAG_06785	1.14236	2.34792e-12
CNAG_01621	-1.42108	4.24371e-14
CNAG_12658	1.92826	3.5477e-07
CNAG_04606	1.30577	8.55726e-08
CNAG_12711	3.49908	2.48873e-08
CNAG_12632	1.20707	4.17073e-10
CNAG_05739	1.06897	1.62481e-06
CNAG_03238	1.48732	2.29604e-09
CNAG_06424	1.44456	1.06525e-15
CNAG_12684	1.56086	2.24945e-10
CNAG_03913	1.83702	1.62179e-17
CNAG_00652	1.26636	1.6137e-17
CNAG_06233	1.66101	0.00592874
CNAG_07743	1.10194	9.88703e-06
CNAG_07308	1.50527	7.35659e-06
CNAG_13056	3.57377	1.93739e-20
CNAG_03105	1.0341	2.79137e-07
CNAG_13067	1.22927	2.73868e-22
CNAG_05129	1.47092	1.47314e-05
CNAG_02735	3.64186	2.60692e-37
CNAG_12899	1.72652	4.88519e-05
CNAG_04413	1.28203	2.4946e-05
CNAG_02170	2.34878	9.71097e-37
CNAG_10117	2.94145	0.00157551
CNAG_04736	1.93265	3.54679e-34
CNAG_03999	2.3303	5.44892e-24
CNAG_03176	1.88881	1.92862e-19
CNAG_12548	2.51272	9.20623e-08
CNAG_12037	1.742	8.80567e-13
CNAG_12078	1.76622	1.48414e-10
CNAG_02031	-1.48541	0.000628029
CNAG_06932	1.15004	0.00386075
CNAG_12223	1.11785	9.5615e-08
CNAG_00465	1.56956	5.6501e-12
CNAG_04675	2.2547	3.09346e-20
CNAG_12203	1.12143	9.26328e-06
CNAG_02919	2.03277	4.27108e-24
CNAG_12555	2.36361	5.77555e-06
CNAG_05874	-2.25278	1.57012e-21
CNAG_12190	1.42064	0.00788511
CNAG_12116	1.35819	1.28953e-09
CNAG_10065	1.76942	0.0209433
CNAG_12305	1.41566	9.06456e-07
CNAG_12293	1.02874	1.41273e-08
CNAG_00796	1.49652	4.00072e-12
CNAG_04523	2.83778	4.37068e-43
CNAG_03974	1.39402	1.71838e-09
CNAG_12996	1.396	1.14028e-07
CNAG_04880	1.1509	9.44903e-24
CNAG_05381	2.51224	1.4303e-31
CNAG_12883	-1.25754	0.000234432
CNAG_12392	1.2037	4.15521e-06
CNAG_01795	1.65372	1.6555e-14
CNAG_12019	1.61219	4.08285e-12
CNAG_12681	1.85256	0.00135348
CNAG_12217	1.58976	1.46759e-14
CNAG_12815	1.51845	1.08774e-11
CNAG_00162	-1.40177	3.01083e-16
CNAG_12282	3.54861	1.37191e-09
CNAG_01955	7.11567	6.7994e-73
CNAG_12669	1.2014	0.0175486
CNAG_01464	-1.40683	1.67623e-39
CNAG_04837	2.96148	4.02433e-15
CNAG_00515	2.12421	1.2268e-30
CNAG_02214	1.15419	3.57372e-11
CNAG_07407	1.38799	8.31667e-16
CNAG_12385	5.67759	7.28653e-05
CNAG_03408	-1.26725	5.33552e-08
CNAG_12894	1.53077	0.00116695
CNAG_01383	1.46876	4.5805e-06
CNAG_07369	2.54976	1.3168e-12
CNAG_06904	1.03451	2.24962e-09
CNAG_06629	1.14902	0.000472587
CNAG_12323	1.16079	0.000123566
CNAG_12966	1.01408	0.00364469
CNAG_00601	1.34425	9.08932e-13
CNAG_12098	1.21532	0.00277264
CNAG_05310	1.87743	2.51103e-21
CNAG_01232	1.83652	1.08507e-18
CNAG_05472	2.08897	6.10574e-19
CNAG_12379	1.20304	0.000373723
CNAG_05547	1.93505	3.45619e-15
CNAG_12539	1.25387	0.00746401
CNAG_00359	1.05459	8.45218e-24
CNAG_12664	1.55238	0.00105951
CNAG_00816	1.1032	1.18427e-08
CNAG_06294	1.00147	1.47055e-06
CNAG_03181	1.08269	0.00381197
CNAG_04059	1.32855	1.05834e-09
CNAG_02087	1.48822	1.41207e-13
CNAG_04658	-1.01249	4.22217e-06
CNAG_00915	1.41989	4.0693e-10
CNAG_02934	2.42182	2.60959e-28
CNAG_01821	2.16178	1.09461e-27
CNAG_07899	1.35621	0.0126044
CNAG_13174	1.23323	0.000817084
CNAG_12739	1.31406	1.65562e-10
CNAG_07594	-1.32409	1.34905e-39
CNAG_06911	3.05368	5.90788e-10
CNAG_12270	1.63907	0.000139439
CNAG_00887	1.1435	0.00239036
CNAG_12219	1.9585	8.024e-11
CNAG_07826	-1.51605	3.64501e-08
CNAG_13058	2.1878	7.37724e-09
CNAG_06066	4.13088	4.9506e-49
CNAG_01044	-1.0259	8.60878e-21
CNAG_13127	1.51677	0.00026402
CNAG_12788	2.27794	9.04032e-07
CNAG_02701	1.94419	1.06245e-09
CNAG_12675	1.67339	1.75293e-07
CNAG_02321	2.49353	5.66045e-11
CNAG_04622	1.0896	1.95839e-27
CNAG_12600	2.8775	3.50292e-06
CNAG_06672	1.04897	5.50064e-08
CNAG_07975	1.28505	4.87016e-07
CNAG_02839	3.00508	1.27782e-23
CNAG_12426	1.14762	9.00099e-07
CNAG_12017	1.37143	0.00078945
CNAG_00925	1.05814	1.59353e-10
CNAG_12185	-1.11738	1.63631e-12
CNAG_12617	3.35703	5.89126e-14
CNAG_02473	1.933	7.70065e-19
CNAG_13144	1.03831	9.63003e-07
CNAG_06374	-1.65584	6.79255e-05
CNAG_07708	2.36594	4.34695e-19
CNAG_05431	1.50536	2.60179e-17
CNAG_10091	1.21532	0.0452489
CNAG_02691	1.16882	4.85672e-07
CNAG_10031	3.21318	0.0176559
CNAG_12080	1.20696	2.37084e-11
CNAG_12546	2.14167	4.27491e-26
CNAG_12557	1.57742	7.37094e-06
CNAG_00476	1.00227	0.0224943
CNAG_12110	1.45795	0.0258864
CNAG_04186	1.5179	3.83901e-36
CNAG_12968	1.63351	9.24175e-16
CNAG_12506	1.05752	3.78004e-08
CNAG_12950	-1.28801	0.00509672
CNAG_01735	1.0501	3.82225e-06
CNAG_12589	2.24114	1.62368e-07
CNAG_02986	-1.42186	3.02626e-23
CNAG_04326	-1.14683	2.27169e-19
CNAG_00729	1.32004	0.00739439
CNAG_00485	1.33935	5.56015e-13
CNAG_13196	1.20836	4.7184e-06
CNAG_12941	1.5513	0.0026542
CNAG_05592	1.0408	2.85406e-16
CNAG_07733	1.2665	6.85808e-06
CNAG_03565	-1.04099	3.42449e-11
CNAG_06923	-1.98759	1.28029e-36
CNAG_04110	1.07958	1.30224e-11
CNAG_04337	1.6366	8.32553e-12
CNAG_01506	2.01319	3.37144e-24
CNAG_12241	3.28376	0.000623905
CNAG_01713	1.22643	7.46242e-13
CNAG_04810	1.24428	1.47278e-16
CNAG_04017	1.54113	6.28094e-16
CNAG_01052	1.57896	5.03791e-11
CNAG_06099	1.34553	1.05441e-07
CNAG_04307	2.02607	6.2215e-49
CNAG_02429	1.10509	1.95069e-07
CNAG_12039	1.00748	0.00328911
CNAG_12812	-1.28967	7.38001e-10
CNAG_01163	1.08341	4.39335e-17
CNAG_04947	2.64539	2.15332e-13
CNAG_01776	1.03619	1.01183e-09
CNAG_12345	1.75099	0.0411326
CNAG_02264	1.68693	1.1905e-05
CNAG_05356	1.81313	1.00523e-07
CNAG_01542	5.387	2.22621e-225
CNAG_07493	2.20702	1.14211e-10
CNAG_12215	1.19751	3.54992e-11
CNAG_13117	2.53243	3.09061e-26
CNAG_06695	1.03674	5.84764e-09
CNAG_12510	1.26878	0.00901859
CNAG_12856	1.07401	1.1262e-10
CNAG_12256	1.20517	4.21383e-10
CNAG_01121	3.91466	1.93789e-95
CNAG_06443	1.06832	8.93269e-19
CNAG_12234	1.40853	0.000366906
CNAG_05066	1.00668	1.83309e-06
CNAG_07399	2.45954	2.78417e-07
CNAG_04874	2.68052	1.68584e-57
CNAG_12561	1.71181	1.43949e-14
CNAG_02528	-1.19136	9.23796e-16
CNAG_07993	1.52518	1.4684e-12
CNAG_00247	1.38688	2.08424e-08
CNAG_04309	1.51021	9.33086e-16
CNAG_06707	1.0502	2.73579e-07
CNAG_12085	1.42249	1.7558e-07
CNAG_05159	1.0418	1.61421e-15
CNAG_01358	2.20107	2.03559e-13
CNAG_04142	3.97102	1.07329e-64
CNAG_07538	2.00535	4.63681e-22
CNAG_07896	3.11588	0.0165925
CNAG_07723	3.04939	2.99836e-17
CNAG_06551	1.37035	6.13935e-15
CNAG_03518	1.87939	3.11393e-16
CNAG_02526	3.22462	2.60454e-35
CNAG_02865	2.54495	1.60749e-15
CNAG_12929	1.34529	1.04857e-07
CNAG_03551	1.19433	0.0235432
CNAG_12207	1.28274	0.00820336
CNAG_13166	1.05322	0.00228234
CNAG_13200	1.84099	7.29594e-05
CNAG_05662	3.088	1.73852e-52
CNAG_10063	1.80938	8.12398e-05
CNAG_06003	1.07105	4.40971e-05
CNAG_12860	3.84678	4.72742e-35
CNAG_12246	-1.34226	3.45688e-06
CNAG_05032	3.04557	1.17619e-41
CNAG_02381	4.0174	4.75703e-06
CNAG_05654	2.16797	2.01944e-22
CNAG_07658	2.09109	0.00519142
CNAG_02516	1.34509	5.69205e-23
CNAG_12583	4.11483	0.00245438
CNAG_07390	1.11032	9.35238e-05
CNAG_07515	3.19257	0.0179782
CNAG_07425	1.28079	3.06215e-05
CNAG_05543	1.00863	2.1758e-06
CNAG_13018	1.19246	5.66936e-13
CNAG_02665	1.48613	6.22266e-15
CNAG_02497	1.5663	8.89509e-07
CNAG_12631	1.07718	0.000401155
CNAG_03842	1.30861	0.00213759
CNAG_12688	-1.31186	2.02124e-15
CNAG_03783	2.14902	2.69773e-19
CNAG_13136	1.69116	0.0005365
CNAG_03426	-1.10845	1.32477e-10
CNAG_04086	1.03932	6.19394e-13
CNAG_12676	1.25273	2.9377e-15
CNAG_06290	-1.3773	7.42882e-16
CNAG_12819	2.32382	6.85199e-07
CNAG_04933	1.30463	5.32769e-14
CNAG_03292	1.08207	0.00022578
CNAG_02493	1.05886	1.64634e-11
CNAG_02339	1.41592	0.0079622
CNAG_12870	1.12437	6.70382e-07
CNAG_01368	4.17388	2.43368e-27
CNAG_02415	1.47065	6.32038e-15
CNAG_07947	1.38339	6.69072e-12
CNAG_04945	1.42632	1.53284e-20
CNAG_12347	1.12273	0.00353522
CNAG_12307	2.03979	1.28283e-11
CNAG_01448	1.44976	6.0383e-15
CNAG_00539	-1.27802	6.96662e-15
CNAG_12549	1.54856	1.71118e-15
CNAG_06207	-2.32136	1.4007e-47
CNAG_01960	1.82669	7.38074e-14
CNAG_04280	3.53428	3.8835e-37
CNAG_02752	1.65351	2.91486e-31
CNAG_12958	1.48121	1.8386e-19
CNAG_12885	1.45459	7.43435e-17
CNAG_00080	1.46072	5.46217e-09
CNAG_12576	1.40228	0.0374432
CNAG_12077	1.82968	0.000560089
CNAG_06372	4.15442	7.8773e-32
CNAG_12850	-1.24406	0.00668394
CNAG_12580	1.27966	4.27797e-07
CNAG_03638	1.23496	2.37441e-13
CNAG_06336	2.40499	3.65873e-40
CNAG_12402	2.76947	1.14449e-10
CNAG_01244	1.54268	0.00038898
CNAG_12349	1.09956	0.0146127
CNAG_03259	1.50651	4.69117e-09
CNAG_12396	3.92962	9.77418e-19
CNAG_04582	1.50705	2.07971e-09
CNAG_00587	4.01068	5.35484e-85
CNAG_12232	1.4599	3.02826e-07
CNAG_12007	2.80229	1.71308e-09
CNAG_12847	1.73763	0.0296289
CNAG_01002	1.20207	2.36439e-12
CNAG_12325	1.176	0.0162972
CNAG_12239	1.27715	0.013666
CNAG_12862	1.04252	1.38565e-06
CNAG_12659	1.97902	5.11863e-06
CNAG_02164	1.42086	3.57172e-11
CNAG_06731	1.53282	0.0257389
CNAG_06346	1.43877	7.17982e-16
CNAG_13000	1.8958	9.92171e-09
CNAG_12682	1.07482	8.28736e-07
CNAG_12488	1.69665	2.69743e-07
CNAG_12058	1.15402	0.000387255
CNAG_12973	4.27152	3.02143e-08
CNAG_12901	1.10554	0.000555703
CNAG_03224	2.94729	1.09847e-21
CNAG_00242	1.51272	0.00386573
CNAG_12512	4.51677	9.44174e-09
CNAG_12251	1.27464	0.0312737
CNAG_01931	1.1146	0.000296907
CNAG_12289	-1.17886	3.41218e-06
CNAG_03847	1.1503	3.17472e-12
CNAG_02023	1.97878	1.34824e-14
CNAG_04695	1.53331	1.94929e-12
CNAG_12821	1.48468	2.19464e-16
CNAG_12935	1.6379	9.87155e-15
CNAG_04892	1.83753	1.93225e-25
CNAG_02706	2.34374	7.09924e-10
CNAG_12890	1.0138	3.60722e-06
CNAG_07811	1.29689	0.0230048
CNAG_13107	2.12298	2.91679e-10
CNAG_12995	1.39755	3.09841e-13
CNAG_01945	1.614	5.5138e-06
CNAG_13148	-3.02474	4.17264e-06
CNAG_02828	1.03038	2.89066e-07
CNAG_06027	2.94252	1.44129e-30
CNAG_00474	2.83173	1.53726e-17
CNAG_12471	3.72535	3.66598e-47
CNAG_12834	1.37674	9.11712e-15
CNAG_00575	-1.16402	2.09671e-08
CNAG_05448	1.49478	0.0164615
CNAG_00738	1.62483	2.19727e-18
CNAG_04711	2.54125	1.42055e-08
CNAG_05436	1.00252	5.52534e-10
CNAG_05785	2.01771	4.40828e-10
CNAG_12922	-1.97021	1.54827e-06
CNAG_12005	2.39371	1.66394e-08
CNAG_12274	1.1021	4.72842e-13
CNAG_02297	1.44034	1.09767e-12
CNAG_04331	2.41754	3.75971e-10
CNAG_06298	-3.63076	4.50951e-104
CNAG_02217	1.04081	1.60778e-09
CNAG_12640	1.40228	0.000652781
CNAG_12388	3.82338	1.22988e-24
CNAG_05072	1.05829	1.74761e-07
CNAG_06915	1.1902	1.24423e-07
CNAG_13116	2.56965	1.14937e-17
CNAG_07512	1.03764	7.28931e-06
CNAG_12756	2.55581	3.27851e-26
CNAG_04652	1.19272	7.79211e-14
CNAG_12738	1.02527	0.0330649
CNAG_05651	1.27547	1.80539e-07
CNAG_02225	2.35117	9.87098e-21
CNAG_06512	1.19161	4.26094e-15
CNAG_00125	-1.21146	6.07338e-19
CNAG_08015	1.07574	4.8449e-06
CNAG_04659	-2.09396	1.04418e-57
CNAG_06804	1.14036	1.33722e-21
CNAG_01994	1.26693	4.19636e-09
CNAG_03873	1.06482	2.21711e-09
CNAG_01574	-1.43064	9.54234e-22
CNAG_02460	-2.24572	3.79311e-53
CNAG_07596	1.39169	1.63772e-13
CNAG_12601	1.14842	0.00376755
CNAG_05160	1.91028	1.97958e-05
CNAG_05089	1.36389	1.27928e-06
CNAG_12775	2.12726	5.99515e-16
CNAG_01252	1.26157	7.11501e-10
CNAG_02489	1.2532	0.0482899
CNAG_07755	1.06019	5.0877e-09
CNAG_00543	1.95426	2.62732e-26
CNAG_10127	2.79611	0.00509135
CNAG_07952	1.19598	1.33009e-10
CNAG_12672	2.13211	0.000968726
CNAG_12969	1.45852	0.00220324
CNAG_02192	2.127	2.84462e-10
CNAG_01668	1.98065	4.48959e-26
CNAG_03230	2.25099	7.39752e-23
CNAG_02586	1.45298	7.76077e-14
CNAG_12626	1.30021	4.20206e-11
CNAG_05641	3.27778	3.00811e-38
CNAG_12585	1.37592	4.67738e-10
CNAG_12243	2.48389	2.50157e-12
CNAG_00586	3.78644	6.24769e-53
CNAG_12097	1.85739	1.52027e-23
CNAG_12586	2.09817	1.22372e-07
CNAG_12036	2.68659	5.82616e-13
CNAG_12697	1.3044	0.000813574
CNAG_12064	1.27338	1.6189e-09
CNAG_04185	2.91228	3.3226e-47
CNAG_05147	1.44212	1.9967e-14
CNAG_07357	1.73753	0.00313994
CNAG_12224	1.39279	0.00392083
CNAG_05334	1.17947	0.0288464
CNAG_12081	1.32161	0.0268037
CNAG_05303	1.26758	1.56135e-18
CNAG_12633	4.75931	1.03386e-38
CNAG_12722	1.44811	1.92732e-10
CNAG_12591	1.28337	9.89819e-06
CNAG_00679	2.36545	3.66979e-20
CNAG_12729	1.06293	0.00206027
CNAG_03807	1.20708	2.48477e-15
CNAG_07358	1.15282	2.54292e-07
CNAG_12765	1.37138	0.000531031
CNAG_02867	1.17182	8.44347e-25
CNAG_01954	5.48336	3.41979e-111
CNAG_07412	1.32725	0.000892213
CNAG_05432	1.08791	9.06413e-06
CNAG_13167	2.24421	4.88939e-05
CNAG_12278	1.38531	0.0211387
CNAG_12526	1.34951	0.0022714
CNAG_12760	1.44517	0.0048761
CNAG_12171	1.23798	0.000134281
CNAG_13001	1.21431	5.16326e-07
CNAG_03759	-2.46293	3.40703e-09
CNAG_12252	1.51552	0.000171508
CNAG_04225	1.96175	3.47626e-23
CNAG_13113	4.5776	4.64244e-10
CNAG_02899	-1.29924	5.48082e-12
CNAG_10059	1.1504	0.0258161
CNAG_12970	1.12329	0.00932065
CNAG_01949	2.44681	1.48844e-36
CNAG_12986	1.52268	0.00273671
CNAG_03333	-2.078	3.30365e-46
CNAG_13082	1.4021	0.000575049
CNAG_07519	1.74749	5.336e-16
CNAG_12028	2.89183	1.71358e-06
CNAG_10023	4.05378	0.00385823
CNAG_06752	1.29251	1.52698e-43
CNAG_12025	1.3291	0.0161721
CNAG_00798	1.14457	5.35948e-15
CNAG_12573	1.49305	0.0328234
CNAG_04681	1.69971	5.035e-20
CNAG_12213	2.05343	6.22029e-08
CNAG_02933	1.58527	4.73361e-19
CNAG_06121	1.38273	6.59686e-12
CNAG_04027	-3.05055	5.7871e-66
CNAG_12531	1.14138	0.00171573
CNAG_12237	2.00923	2.26033e-06
CNAG_12371	1.30219	7.95647e-05
CNAG_12142	1.64096	1.83374e-09
CNAG_12370	3.04512	2.55087e-10
CNAG_12564	1.09844	0.000861646
CNAG_06000	2.17575	4.42175e-34
CNAG_07633	1.16365	1.24072e-13
CNAG_00588	4.09786	2.66057e-72
CNAG_13004	1.27043	0.00486937
CNAG_03910	1.12623	7.98414e-18
CNAG_12814	2.63652	1.30162e-13
CNAG_12011	1.33079	0.00618084
CNAG_03019	1.01214	1.5879e-11
CNAG_12095	1.21328	4.1888e-05
CNAG_13130	1.66357	0.0121604
CNAG_03713	2.05805	1.18437e-29
CNAG_12909	1.54207	6.23578e-23
CNAG_01349	1.31393	0.000612055
CNAG_02872	2.21985	4.25325e-08
CNAG_07406	1.78107	1.06166e-21
CNAG_01081	3.42167	4.68064e-69
CNAG_12486	1.25518	4.82155e-06
CNAG_01384	-1.01629	2.74987e-13
CNAG_01803	-1.73945	7.38709e-12
CNAG_12136	-1.57956	0.000555838
CNAG_10076	3.43163	0.00756046
CNAG_07528	1.54494	7.46183e-11
CNAG_07436	1.07892	0.000652403
CNAG_13046	2.47519	2.1678e-14
CNAG_06784	1.10731	2.92738e-21
CNAG_12643	1.56457	0.0388617
CNAG_10092	1.80352	0.0274758
CNAG_12751	1.36453	0.00153199
CNAG_04717	1.6314	2.22676e-12
CNAG_01925	-1.42599	3.71077e-22
CNAG_00490	1.11757	5.70537e-17
CNAG_03233	1.83043	3.60743e-19
CNAG_07745	-2.01377	2.38007e-47
CNAG_12699	1.16364	7.21186e-05
CNAG_03519	4.06185	6.22854e-53
CNAG_12777	1.75527	0.0003258
CNAG_12551	1.00768	0.000131674
CNAG_13057	3.34892	1.29361e-08
CNAG_04524	1.48083	5.57837e-11
CNAG_06511	1.06286	5.78135e-10
CNAG_12427	3.04421	6.93827e-08
CNAG_07203	1.44664	5.75917e-11
CNAG_00526	1.97574	4.72253e-22
CNAG_05002	-1.05517	0.0149641
CNAG_00647	1.16456	6.52907e-16
CNAG_12130	1.10829	0.0023345
CNAG_03650	5.98983	1.13844e-128
CNAG_06499	1.37474	1.05495e-14
CNAG_02869	1.00157	9.95997e-15
CNAG_01942	1.17347	2.0291e-07
CNAG_07854	1.09828	0.0319547
CNAG_01746	1.11221	2.2117e-09
CNAG_12616	1.89212	2.43527e-11
CNAG_05766	2.02155	7.22887e-27
CNAG_12802	1.54103	3.46296e-06
CNAG_12153	1.02588	7.05071e-09
CNAG_06715	1.12178	5.19292e-08
CNAG_01796	2.83758	3.79689e-36
CNAG_12831	1.07542	3.62282e-07
CNAG_01401	1.43795	7.95213e-09
CNAG_02083	1.46315	9.26108e-21
CNAG_05870	1.57675	1.54501e-07
CNAG_06910	2.2989	1.63237e-20
CNAG_10060	2.38016	0.0311286
CNAG_05873	-1.6458	1.25103e-17
CNAG_12841	1.3681	4.44521e-11
CNAG_03058	1.45156	3.55722e-06
CNAG_02525	1.44429	1.0532e-10
CNAG_12391	-1.25292	1.40822e-16
CNAG_12292	1.49391	1.31224e-15
CNAG_12070	1.12597	0.0369625
CNAG_05067	1.03635	0.00878577
CNAG_12655	1.5437	1.54605e-10
CNAG_00454	-3.449	3.18995e-159
CNAG_06349	1.52382	4.28931e-11
CNAG_12283	1.60431	0.00013145
CNAG_00315	-1.16294	9.23088e-09
CNAG_12041	1.42881	0.00106938
CNAG_06628	1.76802	1.49083e-38
CNAG_07943	1.85485	8.67025e-14
CNAG_12324	-1.54463	1.37865e-07
CNAG_12895	1.9442	2.94309e-26
CNAG_05548	2.06518	1.29068e-17
CNAG_12668	2.55405	1.57226e-07
CNAG_13072	2.17963	0.000351368
CNAG_05180	1.98457	9.26146e-24
CNAG_12807	1.18741	0.000399615
CNAG_13048	1.32131	0.0069783
CNAG_12303	1.07609	0.000131048
CNAG_04877	-1.31361	2.49533e-05
CNAG_12793	-1.34849	0.00313146
CNAG_12533	-1.47628	0.0479762
CNAG_04587	-1.11474	1.99329e-08
CNAG_13096	1.52017	0.000163044
CNAG_02041	-1.35601	8.30377e-26
CNAG_12902	1.67041	6.00304e-15
CNAG_12786	2.05886	2.41721e-09
CNAG_13034	2.75458	6.94297e-06
CNAG_07526	2.65406	0.00098646
CNAG_13149	2.26691	0.0162219
CNAG_01588	1.29339	4.08825e-11
CNAG_12369	1.01292	0.0256046
CNAG_10112	5.05099	0.0021573
CNAG_12071	1.94351	9.94323e-05
CNAG_06836	1.36384	2.66742e-10
CNAG_12447	1.50663	3.86321e-06
CNAG_02900	2.09813	2.98767e-25
CNAG_12923	3.72271	2.44224e-05
CNAG_04891	5.4327	1.27322e-41
CNAG_12570	1.50301	4.68027e-08
CNAG_04039	1.18714	1.69448e-14
CNAG_12952	2.08268	0.0189639
CNAG_08000	1.325	4.35605e-07
CNAG_12233	1.16917	0.0426885
CNAG_02661	2.22489	1.82997e-38
CNAG_13154	1.80004	0.000268211
CNAG_06031	2.29949	2.15181e-45
CNAG_12804	-2.31056	2.10899e-13
CNAG_06297	-4.2455	2.3172e-126
CNAG_10053	2.76453	0.000760089
CNAG_12687	-2.39464	0.0003456
CNAG_02505	1.83007	7.101e-08
CNAG_10105	1.35744	0.00170037
CNAG_12368	1.93906	4.25147e-24
CNAG_10090	1.94991	1.32171e-08
CNAG_12770	-3.2018	2.83962e-92
CNAG_12916	1.35089	3.43279e-06
CNAG_07549	1.46619	2.45496e-20
CNAG_12433	1.16556	4.15042e-06
CNAG_07444	1.27942	1.71764e-09
CNAG_07471	1.82602	1.79594e-10
CNAG_12001	1.40596	8.19786e-08
CNAG_12662	1.28406	0.000759788
CNAG_13104	1.68569	2.76239e-12
CNAG_12304	1.09129	1.5644e-05
CNAG_13019	1.05163	2.56337e-06
CNAG_12979	1.60571	4.12301e-18
CNAG_01331	1.15107	1.34769e-11
CNAG_04085	3.4298	5.9103e-91
CNAG_12667	1.47283	2.67585e-05
CNAG_12716	2.00183	9.31992e-09
CNAG_12732	1.61988	1.74886e-07
CNAG_12582	1.45532	0.000737607
CNAG_07845	-1.95317	1.47784e-17
CNAG_02016	2.43626	2.31942e-05
CNAG_05676	4.42189	9.20009e-111
CNAG_13081	1.03407	0.0403312
CNAG_12999	1.00399	0.0120626
CNAG_03754	1.48115	2.19162e-08
CNAG_05697	1.40918	5.40658e-28
CNAG_12818	1.9054	2.45397e-07
CNAG_06658	1.14102	1.20981e-10
CNAG_12567	1.02524	0.0347041
CNAG_00374	1.3916	2.56279e-12
CNAG_06291	2.54839	2.93724e-48
CNAG_02089	1.17851	6.66619e-09
CNAG_12801	-1.49176	5.5583e-11
CNAG_12522	2.51829	0.0062162
CNAG_05632	1.54772	1.25606e-20
CNAG_02542	-2.55049	9.44332e-78
CNAG_03867	4.33777	3.56971e-21
CNAG_00730	1.5629	1.68943e-17
CNAG_07802	-1.23676	3.79939e-08
CNAG_00568	3.42382	7.69259e-46
CNAG_12090	1.30797	0.00107845
CNAG_12813	3.1948	4.62572e-09
CNAG_06124	2.02886	1.0659e-05
CNAG_00596	1.18966	1.91748e-14
CNAG_06609	1.79213	0.030152
CNAG_01239	-1.19021	1.65789e-13
CNAG_12198	1.94663	0.00121293
CNAG_06016	1.03576	4.99156e-10
CNAG_13036	1.89851	5.84556e-14
CNAG_06973	1.3435	5.43468e-10
CNAG_13201	1.77652	1.10489e-08
CNAG_07812	1.06544	4.17783e-14
CNAG_05251	-2.11086	1.5967e-24
CNAG_00269	5.20115	1.45265e-47
CNAG_12451	2.69114	8.28138e-13
CNAG_12266	2.0001	2.02377e-10
CNAG_04894	1.34679	1.34804e-09
CNAG_10019	2.88574	0.026021
CNAG_12861	1.65471	5.70281e-05
CNAG_04506	1.07088	1.24728e-05
CNAG_12974	1.95016	1.20328e-12
CNAG_12216	1.82603	6.0145e-06
CNAG_12397	1.49698	1.01723e-08
CNAG_06507	3.1803	3.46349e-37
CNAG_07335	1.05012	4.13464e-10
CNAG_01500	1.54802	0.00113395
CNAG_12884	1.28618	7.63465e-06
CNAG_01193	1.16322	2.61588e-08
CNAG_12644	1.22847	0.00077754
CNAG_06583	1.05317	1.84832e-12
CNAG_03485	1.07072	2.40992e-16
CNAG_12021	-1.56513	0.00254702
CNAG_03782	4.26681	3.31971e-58
CNAG_12026	1.03287	3.45269e-12
CNAG_12494	1.31613	3.17259e-09
CNAG_12128	1.05464	0.0253233
CNAG_12049	1.76441	9.2258e-05
CNAG_12677	1.15415	1.37082e-08
CNAG_12124	2.10681	0.000139855
CNAG_02344	1.62109	8.87741e-23
CNAG_01702	4.39492	1.26861e-106
CNAG_12114	1.44366	7.78874e-06
CNAG_12835	1.23099	0.000311087
CNAG_07874	2.71772	5.88612e-21
CNAG_12035	1.01322	0.0288394
CNAG_00834	-1.3445	5.82346e-15
CNAG_12822	1.14203	0.00144406
CNAG_07713	5.12379	0.000147386
CNAG_07869	1.40958	0.0138602
CNAG_12086	1.35161	1.41995e-06
CNAG_02694	3.4883	5.71405e-126
CNAG_12149	1.3864	0.00243374
CNAG_07540	1.40671	3.89199e-18
CNAG_01689	2.22933	3.81559e-09
CNAG_01524	1.20319	3.33438e-11
CNAG_00813	4.22108	2.82354e-30
CNAG_03376	-1.08988	4.3284e-29
CNAG_12593	-1.02455	4.47083e-06
CNAG_10125	1.32569	0.00408317
CNAG_06935	1.13186	2.1965e-09
CNAG_02734	1.59282	0.020563
CNAG_12755	1.33962	0.00339043
CNAG_12581	1.3321	1.88769e-05
CNAG_01369	1.07405	7.21367e-13
CNAG_12707	2.21527	1.86579e-06
CNAG_00869	1.50642	7.85451e-17
CNAG_04060	1.16708	3.91323e-09
CNAG_12762	2.39123	2.97938e-23
CNAG_05229	1.2686	1.374e-17
CNAG_12173	1.6113	5.3992e-06
CNAG_13123	-3.26139	1.84751e-63
CNAG_00637	1.85086	8.2195e-21
CNAG_13157	3.3319	0.000668079
CNAG_07690	1.02176	5.32086e-15
CNAG_12614	1.59157	1.18864e-09
CNAG_00827	3.45227	2.04458e-24
CNAG_12639	1.33422	2.55351e-11
CNAG_00300	1.01184	4.12905e-10
CNAG_03162	1.05736	1.92191e-10
CNAG_12977	1.67033	1.56048e-05
CNAG_13192	1.30926	1.86401e-11
CNAG_12690	1.3826	2.57422e-07
CNAG_02448	2.12193	3.91043e-10
CNAG_12730	2.30366	4.54529e-06
CNAG_05544	1.24669	3.70809e-07
CNAG_01131	2.04584	2.84764e-31
CNAG_12044	1.3547	1.79309e-11
CNAG_02864	-1.50792	3.19277e-27
CNAG_12214	1.20704	1.58946e-06
CNAG_04217	-1.46546	1.0953e-15
CNAG_03532	1.48503	0.00450011
CNAG_12768	1.15775	8.94882e-14
CNAG_12714	1.52275	1.1456e-06
CNAG_12646	1.13959	0.0034097
CNAG_01272	1.88867	5.15582e-16
CNAG_06780	1.14285	2.07545e-21
CNAG_12630	2.17789	0.000220813
CNAG_12607	3.30608	0.00155724
CNAG_07492	1.14871	4.41495e-05
CNAG_06388	-3.64294	2.04682e-148
CNAG_12263	2.69279	1.16654e-16
CNAG_12499	1.11755	0.000768225
CNAG_12052	1.65638	0.0194245
CNAG_07404	1.74709	5.78823e-12
CNAG_01779	1.16371	3.16892e-19
CNAG_12102	1.369	1.55887e-10
CNAG_05040	2.5684	0.0495019
CNAG_03384	1.81714	1.95155e-09
CNAG_06390	1.19425	5.24327e-11
CNAG_03614	1.05543	0.00261085
CNAG_03865	-1.15855	4.11175e-21
CNAG_02990	1.18669	1.23454e-09
CNAG_12575	2.12111	2.8756e-06
CNAG_13115	2.1573	0.0039924
CNAG_10008	1.09183	0.000998208
CNAG_12565	1.38844	0.0134087
CNAG_04025	1.46553	6.26545e-11
CNAG_12376	1.0793	9.3951e-09
CNAG_06312	2.17863	0.00126849
CNAG_12466	1.06329	1.42451e-08
CNAG_12757	1.44473	3.7186e-07
CNAG_12148	-1.821	1.04731e-09
CNAG_04735	3.26093	2.27675e-42
CNAG_03922	2.22736	1.60838e-23
CNAG_06810	1.0347	1.66921e-05
CNAG_00759	1.02066	0.000484459
CNAG_12023	1.00314	0.000117017
CNAG_13132	1.13131	4.21786e-09
CNAG_05458	1.63721	3.88769e-22
CNAG_02521	1.24786	0.0189355
CNAG_12604	1.11088	0.000187356
CNAG_12489	1.15086	4.44363e-11
CNAG_06334	-1.35623	1.76222e-15
CNAG_06404	-1.84882	3.38805e-45
CNAG_12536	1.3287	6.30998e-06
CNAG_05304	1.57176	5.99232e-16
CNAG_04459	3.00543	1.38617e-32
CNAG_04623	2.25669	7.48614e-17
CNAG_12463	1.80546	2.3513e-08
CNAG_12242	1.26551	3.1204e-05
CNAG_12984	1.01272	0.026188
CNAG_12257	1.08712	0.021805
CNAG_12013	1.21019	8.7078e-06
CNAG_03491	1.47635	9.99e-07
CNAG_12328	1.18669	6.59389e-08
CNAG_12891	1.89521	2.34814e-18
CNAG_02777	1.81674	1.37746e-70
CNAG_02685	1.44083	6.54213e-11

## Sheet: Table S6
Table S6: List of significant events with altered splicing obtained from SpliceWiz
EventName	AvgPSI_Mev	AvgPSI_WT	deltaPSI	abs_deltaPSI	logFC	PValue	FDR	class	EventName	abs_deltaPSI	protein description
CNAG_04887/AFR97329_Intron2/clean	0.4578	0.1339	0.3239	0.3239	2.41598	0.000574825	0.037029	up	CNAG_04887	0.3239	hypothetical protein
CNAG_07650/AFR95787_Intron1/clean	0.3216	0.043	0.2787	0.2787	2.99395	0.000683819	0.0416084	up	CNAG_07650	0.2787	hypothetical protein
CNAG_06853/AFR94624_Intron2/clean	0.2827	0.0296	0.2531	0.2531	3.43041	0.000813156	0.0459149	up	CNAG_06853	0.2531	hypothetical protein, hypothetical protein, variant 2, hypothetical protein, variant 1
CNAG_03999/AFR93499_Intron2/clean	0.3742	0.1373	0.2369	0.2369	1.86123	0.000348275	0.0269222	up	CNAG_03999	0.2369	hypothetical protein
CNAG_06914/AFR94170_Intron4/clean	0.3059	0.0997	0.2062	0.2062	1.99063	3.68243e-05	0.00587519	up	CNAG_06914	0.2062	tubulin gamma chain
CNAG_01808/AFR98004_Intron7/clean	0.2586	0.064	0.1947	0.1947	2.44525	2.2694e-05	0.00423651	up	CNAG_01808	0.1947	solute carrier family 25, member 34/35
CNAG_06032/AFR98271_Intron4/clean	0.2585	0.0677	0.1908	0.1908	2.23504	1.06386e-05	0.00231703	up	CNAG_06032	0.1908	ADP-ribosylation factor-like 2, variant, ADP-ribosylation factor-like 2
CNAG_00399/AFR92532_Intron6/clean	0.2023	0.0205	0.1818	0.1818	3.39455	2.57935e-07	0.000176957	up	CNAG_00399	0.1818	transformer-2-beta isoform 3
CNAG_04541/AFR97260_Intron4/clean	0.1965	0.0279	0.1686	0.1686	2.90899	0.000301625	0.0242219	up	CNAG_04541	0.1686	cleavage stimulation factor subunit 2
CNAG_01380/AFR94764_Intron1/clean	0.2238	0.0711	0.1526	0.1526	1.8462	0.000623795	0.0388167	up	CNAG_01380	0.1526	Phosphatidylserine decarboxylase
CNAG_02772/AFR93920_Intron4/clean	0.2212	0.0748	0.1464	0.1464	1.7814	0.000412357	0.0299363	up	CNAG_02772	0.1464	hypothetical protein
CNAG_04852/AFR97363_Intron2/clean	0.2105	0.0658	0.1448	0.1448	1.95477	0.000509221	0.0342501	up	CNAG_04852	0.1448	7,8-dihydro-8-oxoguanine triphosphatase
CNAG_04732/AFR97487_Intron1/clean	0.1431	0.003	0.1401	0.1401	2.7764	0.000705456	0.0424542	up	CNAG_04732	0.1401	hypothetical protein
CNAG_03264/AFR96485_Intron2/clean	0.152	0.0155	0.1365	0.1365	3.14864	1.22838e-05	0.00259302	up	CNAG_03264	0.1365	hypothetical protein
CNAG_04761/AFR97456_Intron3/clean	0.2001	0.0647	0.1354	0.1354	1.87395	0.000925524	0.0495092	up	CNAG_04761	0.1354	Ras family protein
CNAG_04882/AFR97335_Intron5/clean	0.1633	0.0318	0.1315	0.1315	2.58225	9.14687e-05	0.0112057	up	CNAG_04882	0.1315	hypothetical protein
CNAG_04882/AFR97335_Intron2/clean	0.1745	0.0442	0.1303	0.1303	2.18092	0.000117405	0.0129541	up	CNAG_04882	0.1303	hypothetical protein
CNAG_00327/AFR92461_Intron1/clean	0.1455	0.0172	0.1283	0.1283	3.07374	0.000620709	0.0387125	up	CNAG_00327	0.1283	DASH complex subunit DAD2
CNAG_07033/AFR98773_Intron3/clean	0.1271	0.002	0.1251	0.1251	3.78512	7.07332e-05	0.00933202	up	CNAG_07033	0.1251	hypothetical protein
CNAG_05719/AFR96037_Intron1/clean	0.1275	0.0023	0.1251	0.1251	3.42039	0.000632192	0.0390335	up	CNAG_05719	0.1251	hypothetical protein
CNAG_02323/AFR95505_Intron12/clean	0.1465	0.0218	0.1247	0.1247	2.8188	0.000107156	0.0124075	up	CNAG_02323	0.1247	hypothetical protein
CNAG_06474/AFR98711_Intron2/clean	0.1961	0.0767	0.1195	0.1195	1.55876	0.000183552	0.017612	up	CNAG_06474	0.1195	RNA-binding protein Musashi
CNAG_04455/AFR97175_Intron3/clean	0.1181	0.0002	0.1179	0.1179	5.27233	0.000285525	0.0233892	up	CNAG_04455	0.1179	peroxisomal membrane protein 4
CNAG_01454/AFR94690_Intron3/clean	0.1571	0.0455	0.1116	0.1116	1.88829	0.000451599	0.0317763	up	CNAG_01454	0.1116	transcription factor STE12
CNAG_03355/AFR96575_Intron31/clean	0.1392	0.0299	0.1093	0.1093	2.34776	0.000115631	0.0129516	up	CNAG_03355	0.1093	Two-component-like sensor kinase
CNAG_05541/AFR98967_Intron2/clean	0.1393	0.0309	0.1084	0.1084	2.28842	7.52187e-05	0.00973656	up	CNAG_05541	0.1084	kinase regulator
CNAG_05614/AFR99044_Intron5/clean	0.1314	0.0248	0.1066	0.1066	2.57085	2.74779e-05	0.00486483	up	CNAG_05614	0.1066	YbgI/family dinuclear metal center protein
CNAG_02299/AFR95528_Intron10/clean	0.1055	0	0.1054	0.1054	5.50303	0.000847908	0.0471018	up	CNAG_02299	0.1054	hypothetical protein
CNAG_03805/AFR93306_Intron4/clean	0.171	0.0661	0.1048	0.1048	1.49654	0.000759101	0.0439478	up	CNAG_03805	0.1048	calcium/proton exchanger
CNAG_03715/AFR93221_Intron8/clean	0.131	0.0278	0.1033	0.1033	2.23449	0.000324104	0.0256313	up	CNAG_03715	0.1033	hypothetical protein
CNAG_05614/AFR99044_Intron2/clean	0.1404	0.0382	0.1022	0.1022	2.03658	0.000862756	0.0473515	up	CNAG_05614	0.1022	YbgI/family dinuclear metal center protein
CNAG_02029/AFR95791_Intron1/clean	0.1149	0.0141	0.1008	0.1008	3.15556	0.000444489	0.0314393	up	CNAG_02029	0.1008	wiskott-Aldrich syndrome protein
CNAG_06373/AFR98611_Intron5/clean	0.0975	0.0003	0.0972	0.0972	4.46362	0.0003643	0.0276163	up	CNAG_06373	0.0972	mitotic spindle assembly checkpoint protein MAD2B
CNAG_00603/AFR92733_Intron4/clean	0.1088	0.0131	0.0957	0.0957	3.10137	1.50631e-05	0.00303942	up	CNAG_00603	0.0957	pre-rRNA-processing protein PNO1
CNAG_02546/AFR95287_Intron3/clean	0.1158	0.0232	0.0926	0.0926	2.44743	1.92051e-06	0.000696085	up	CNAG_02546	0.0926	transferase
CNAG_01548/AFR97753_Intron2/clean	0.1426	0.0505	0.0921	0.0921	1.66007	0.000129922	0.013927	up	CNAG_01548	0.0921	ATP-dependent RNA helicase FAL1
CNAG_06764/AFR93036_Intron2/clean	0.1116	0.0198	0.0917	0.0917	2.45628	0.000104502	0.012308	up	CNAG_06764	0.0917	Short-chain dehydrogenase
CNAG_04496/AFR97215_Intron5/clean	0.0914	0	0.0913	0.0913	5.72053	0.000455178	0.0319462	up	CNAG_04496	0.0913	rab GTPase activator
CNAG_02356/AFR95473_Intron2/clean	0.097	0.0066	0.0904	0.0904	3.35345	4.03085e-05	0.00609707	up	CNAG_02356	0.0904	phosphatidylinositol glycan, class F
CNAG_01396/AFR94746_Intron2/clean	0.1061	0.0175	0.0886	0.0886	2.65133	4.12956e-06	0.00123177	up	CNAG_01396	0.0886	protein SUS1
CNAG_06370/AFR98608_Intron5/clean	0.1128	0.0245	0.0883	0.0883	2.32334	0.000591377	0.0377409	up	CNAG_06370	0.0883	Branched-chain amino acid aminotransferase
CNAG_01054/AFR95093_Intron2/clean	0.089	0.0018	0.0872	0.0872	3.56664	0.000229902	0.0206887	up	CNAG_01054	0.0872	RNA polymerase II subunit A domain phosphatase ssu72
CNAG_03660/AFR93165_Intron5/clean	0.114	0.027	0.087	0.087	2.24087	0.000609278	0.0382605	up	CNAG_03660	0.087	lipoate-protein ligase A
CNAG_02772/AFR93920_Intron3/clean	0.1093	0.0246	0.0847	0.0847	2.20635	0.000247932	0.021384	up	CNAG_02772	0.0847	hypothetical protein
CNAG_02396/AFR95437_Intron2/clean	0.0968	0.0136	0.0831	0.0831	2.79405	0.000388937	0.0290823	up	CNAG_02396	0.0831	hypothetical protein
CNAG_00603/AFR92733_Intron2/clean	0.0813	0.0017	0.0796	0.0796	3.40848	0.000228901	0.0206887	up	CNAG_00603	0.0796	pre-rRNA-processing protein PNO1
CNAG_05695/AFR96013_Intron3/clean	0.0897	0.012	0.0777	0.0777	2.79916	0.000263921	0.0223535	up	CNAG_05695	0.0777	glucosamine 6-phosphate N-acetyltransferase
CNAG_04303/AFR97034_Intron8/clean	0.078	0.0012	0.0768	0.0768	3.98787	0.00011959	0.0130749	up	CNAG_04303	0.0768	E3 ubiquitin-protein ligase bre1
CNAG_00372/AFR92507_Intron4/clean	0.0858	0.0094	0.0764	0.0764	3.25475	8.74783e-05	0.0110118	up	CNAG_00372	0.0764	chromatin structure-remodeling complex protein RSC7
CNAG_03281/AFR96501_Intron1/clean	0.1144	0.039	0.0754	0.0754	1.71243	1.37303e-05	0.00283794	up	CNAG_03281	0.0754	glycine-rich RNA binding protein, variant 2, glycine-rich RNA binding protein, glycine-rich RNA binding protein, variant 1
CNAG_01313/AFR94829_Intron2/clean	0.0985	0.0253	0.0732	0.0732	1.99804	0.000167213	0.0164377	up	CNAG_01313	0.0732	hypothetical protein
CNAG_03512/AFR96735_Intron2/clean	0.0823	0.013	0.0693	0.0693	2.82111	0.00013616	0.0144826	up	CNAG_03512	0.0693	hypothetical protein
CNAG_03080/AFR93613_Intron6/clean	0.0944	0.0255	0.0689	0.0689	1.89703	0.000396326	0.0293082	up	CNAG_03080	0.0689	fatty acid elongase
CNAG_02197/AFR95623_Intron5/clean	0.0714	0.0026	0.0688	0.0688	3.50634	0.000249358	0.021384	up	CNAG_02197	0.0688	hypothetical protein
CNAG_03130/AFR96355_Intron1/clean	0.0882	0.0196	0.0687	0.0687	2.07733	0.00074183	0.0437792	up	CNAG_03130	0.0687	rho family protein
CNAG_07547/AFR94057_Intron4/clean	0.0844	0.0165	0.0679	0.0679	2.4751	0.00053568	0.0356526	up	CNAG_07547	0.0679	hypothetical protein
CNAG_01114/AFR95032_Intron3/clean	0.0837	0.0162	0.0675	0.0675	2.30493	0.000193584	0.0183725	up	CNAG_01114	0.0675	hypothetical protein
CNAG_03715/AFR93221_Intron7/clean	0.0674	0.0002	0.0672	0.0672	5.27345	2.73377e-06	0.000926176	up	CNAG_03715	0.0672	hypothetical protein
CNAG_00089/AFR92226_Intron3/clean	0.0666	0.0002	0.0664	0.0664	4.34515	0.000235504	0.0209828	up	CNAG_00089	0.0664	exosome complex component RRP4
CNAG_05926/AFR96245_Intron2/clean	0.0732	0.0069	0.0662	0.0662	3.06443	2.93255e-06	0.000969578	up	CNAG_05926	0.0662	U2 small nuclear ribonucleoprotein A'
CNAG_00235/AFR92369_Intron8/clean	0.066	0	0.0659	0.0659	5.71072	0.000715107	0.0429408	up	CNAG_00235	0.0659	amt family ammonium transporter
CNAG_01625/AFR97830_Intron5/clean	0.0656	0	0.0656	0.0656	5.58202	0.000484235	0.0332209	up	CNAG_01625	0.0656	hypothetical protein
CNAG_03905/AFR93405_Intron2/clean	0.0809	0.0156	0.0654	0.0654	2.45953	2.93907e-05	0.00510468	up	CNAG_03905	0.0654	hypothetical protein
CNAG_02036/AFR95783_Intron8/clean	0.0635	0.0003	0.0632	0.0632	3.95273	9.07507e-05	0.0112012	up	CNAG_02036	0.0632	putative sugar transporter
CNAG_02686/AFR94006_Intron5/clean	0.0748	0.0118	0.0631	0.0631	2.5309	0.000854298	0.0472654	up	CNAG_02686	0.0631	Cystathionine beta-lyase
CNAG_00603/AFR92733_Intron1/clean	0.0643	0.0016	0.0627	0.0627	3.05507	0.000343543	0.0267068	up	CNAG_00603	0.0627	pre-rRNA-processing protein PNO1
CNAG_04797/AFR97419_Intron1/clean	0.0723	0.0101	0.0622	0.0622	2.75557	0.000148904	0.0151904	up	CNAG_04797	0.0622	signal recognition particle subunit SRP19
CNAG_03249/AFR96475_Intron4/clean	0.0922	0.0314	0.0608	0.0608	1.71309	0.000167719	0.0164377	up	CNAG_03249	0.0608	THO complex subunit 4
CNAG_00690/AFR92819_Intron1/clean	0.0747	0.0143	0.0603	0.0603	2.41481	0.000151733	0.0154217	up	CNAG_00690	0.0603	hypothetical protein
CNAG_02988/AFR93704_Intron1/clean	0.0695	0.0109	0.0586	0.0586	2.63842	0.000116986	0.0129541	up	CNAG_02988	0.0586	acetyltransferase
CNAG_06969/AFR96825_Intron6/clean	0.0709	0.0125	0.0584	0.0584	2.50387	0.000114756	0.0129063	up	CNAG_06969	0.0584	magnesium-dependent phosphatase-1
CNAG_02683/AFR94009_Intron3/clean	0.0623	0.0041	0.0582	0.0582	3.81183	0.000270652	0.0224658	up	CNAG_02683	0.0582	hypothetical protein
CNAG_01351/AFR94793_Intron8/clean	0.0778	0.0196	0.0582	0.0582	2.02232	0.000398827	0.0293082	up	CNAG_01351	0.0582	hypothetical protein
CNAG_03822/AFR93323_Intron2/clean	0.058	0.0003	0.0577	0.0577	3.50427	0.000918977	0.0495092	up	CNAG_03822	0.0577	monolysocardiolipin acyltransferase
CNAG_01552/AFR97757_Intron1/clean	0.076	0.0184	0.0576	0.0576	2.30384	0.000270601	0.0224658	up	CNAG_01552	0.0576	blocked early in transport 1
CNAG_07676/AFR96168_Intron7/clean	0.0653	0.0093	0.056	0.056	2.934	2.48917e-07	0.000175149	up	CNAG_07676	0.056	ATP-dependent RNA helicase DBP2-A
CNAG_05858/AFR96177_Intron4/clean	0.0574	0.0014	0.056	0.056	3.43313	0.000301869	0.0242219	up	CNAG_05858	0.056	hypothetical protein
A3SS:CNAG_00075-novelTr003-exon2;AFR92212-exon2	0.0716	0.0157	0.0559	0.0559	2.40631	3.83559e-05	0.00598047	up	CNAG_00075	0.0559	hypothetical protein
CNAG_05273/AFR94531_Intron2/clean	0.0676	0.0119	0.0557	0.0557	2.32485	9.10231e-05	0.0112012	up	CNAG_05273	0.0557	1,2-dihydroxy-3-keto-5-methylthiopentene dioxygenase, 1,2-dihydroxy-3-keto-5-methylthiopentene dioxygenase, variant
CNAG_04132/AFR96863_Intron4/clean	0.0758	0.0205	0.0553	0.0553	1.92038	0.000400381	0.0293082	up	CNAG_04132	0.0553	pre-mRNA-splicing factor cwc2, pre-mRNA-splicing factor CWC2, variant
CNAG_01396/AFR94746_Intron3/clean	0.0681	0.0135	0.0546	0.0546	2.32568	0.0001333	0.0142335	up	CNAG_01396	0.0546	protein SUS1
CNAG_00089/AFR92226_Intron2/clean	0.0604	0.006	0.0544	0.0544	3.28935	0.000361995	0.0275176	up	CNAG_00089	0.0544	exosome complex component RRP4
CNAG_05688/AFR96006_Intron3/clean	0.0734	0.0194	0.054	0.054	1.91226	0.000240289	0.0210671	up	CNAG_05688	0.054	V-type ATPase, F subunit
CNAG_05882/AFR96201_Intron9/clean	0.0538	0	0.0537	0.0537	6.23616	0.000472849	0.0327488	up	CNAG_05882	0.0537	class E vacuolar protein-sorting machinery protein HSE1, class E vacuolar protein-sorting machinery protein HSE1, variant
CNAG_03289/AFR96509_Intron3/clean	0.0584	0.0058	0.0526	0.0526	3.22369	3.75207e-05	0.00592015	up	CNAG_03289	0.0526	methionine aminopeptidase, type II
CNAG_04166/AFR96896_Intron3/clean	0.0576	0.006	0.0517	0.0517	2.87009	0.000499147	0.0339891	up	CNAG_04166	0.0517	smad nuclear-interacting protein 1, variant, smad nuclear-interacting protein 1
CNAG_00576/AFR92707_Intron2/clean	0.063	0.0119	0.0512	0.0512	2.43872	0.000194156	0.0183725	up	CNAG_00576	0.0512	mitochondrial protein
CNAG_01114/AFR95032_Intron2/clean	0.0591	0.0089	0.0501	0.0501	2.78332	2.59195e-05	0.00467949	up	CNAG_01114	0.0501	hypothetical protein
CNAG_01464/AFR97671_Intron6/clean	0.012	0.3762	-0.3643	0.3643	-5.57055	5.1876e-16	1.42358e-11	down	CNAG_01464	0.3643	Flavohemoglobin
CNAG_03333/AFR96554_Intron1/clean	0.0441	0.3387	-0.2946	0.2946	-3.345	1.31154e-06	0.000553713	down	CNAG_03333	0.2946	cytoplasmic protein
CNAG_04112/AFR96843_Intron8/clean	0.0925	0.3535	-0.261	0.261	-2.33711	5.05787e-05	0.00701	down	CNAG_04112	0.261	oxidoreductase
CNAG_02986/AFR93706_Intron6/clean	0.0307	0.2735	-0.2428	0.2428	-3.52142	9.69641e-10	4.43482e-06	down	CNAG_02986	0.2428	ADP-ribose pyrophosphatase
CNAG_03038/AFR93656_Intron1/clean	0.0692	0.2775	-0.2083	0.2083	-2.38564	6.56259e-07	0.000346328	down	CNAG_03038	0.2083	hypothetical protein
CNAG_06853/AFR94624_Intron5/clean	0.045	0.2253	-0.1803	0.1803	-2.6015	0.000325966	0.0257045	down	CNAG_06853	0.1803	hypothetical protein, hypothetical protein, variant 2, hypothetical protein, variant 1
CNAG_01493/AFR97699_Intron3/known-exon	0.1359	0.3103	-0.1744	0.1744	-1.49135	0.000353192	0.0271493	down	CNAG_01493	0.1744	hypothetical protein, hypothetical protein, variant
CNAG_02986/AFR93706_Intron3/clean	0.0774	0.2414	-0.1641	0.1641	-1.82849	0.000233632	0.0208838	down	CNAG_02986	0.1641	ADP-ribose pyrophosphatase
CNAG_06511/AFR98741_Intron13/clean	0.0497	0.1999	-0.1502	0.1502	-2.16586	0.000100505	0.0120968	down	CNAG_06511	0.1502	hypothetical protein
CNAG_04794/AFR97422_Intron3/clean	0.0558	0.194	-0.1382	0.1382	-2.04515	0.000208655	0.0192791	down	CNAG_04794	0.1382	spermine transporter
CNAG_01777/AFR97979_Intron7/clean	0.0335	0.1713	-0.1378	0.1378	-2.52839	3.24619e-06	0.00103584	down	CNAG_01777	0.1378	glyoxylate reductase
CNAG_02986/AFR93706_Intron5/clean	0.0173	0.147	-0.1297	0.1297	-3.26979	2.58092e-08	3.72767e-05	down	CNAG_02986	0.1297	ADP-ribose pyrophosphatase
CNAG_02230/AFR95588_Intron20/clean	0.0738	0.1967	-0.1229	0.1229	-1.59595	0.000562172	0.0367313	down	CNAG_02230	0.1229	phosphoketolase
CNAG_04377/AFR97108_Intron4/clean	0.0116	0.1314	-0.1198	0.1198	-3.53319	4.95242e-05	0.00693389	down	CNAG_04377	0.1198	vacuolar protein
CNAG_02751/AFR93941_Intron8/clean	0.0103	0.1094	-0.099	0.099	-3.47095	2.20205e-10	2.01429e-06	down	CNAG_02751	0.099	Short-chain dehydrogenase
CNAG_00539/AFR92671_Intron6/clean	0.0104	0.1023	-0.0919	0.0919	-2.66006	0.00063127	0.0390335	down	CNAG_00539	0.0919	membrane transporter
CNAG_05449/AFR98878_Intron4/clean	0.025	0.1075	-0.0825	0.0825	-2.13686	2.57112e-05	0.00467262	down	CNAG_05449	0.0825	Copper-detoxifying metallothionein 1
CNAG_03873/AFR93373_Intron4/clean	0.0153	0.0951	-0.0799	0.0799	-2.69699	1.28364e-06	0.000553713	down	CNAG_03873	0.0799	hypothetical protein, variant, hypothetical protein
CNAG_02542/AFR95291_Intron3/clean	0.0164	0.0929	-0.0766	0.0766	-2.45722	4.36387e-06	0.00128767	down	CNAG_02542	0.0766	fructosamine kinase
CNAG_01751/AFR97953_Intron2/clean	0.0224	0.0869	-0.0645	0.0645	-2.08408	0.00016962	0.0165648	down	CNAG_01751	0.0645	hypothetical protein, variant, hypothetical protein
CNAG_02986/AFR93706_Intron4/clean	0.0123	0.074	-0.0617	0.0617	-2.68022	6.12418e-06	0.0016689	down	CNAG_02986	0.0617	ADP-ribose pyrophosphatase
A3SS:AFR95560-exon6;CNAG_07164-novelTr002-exon2	0.9408	0.9914	-0.0506	0.0506	-2.91288	0.000667257	0.0406908	down	CNAG_07164	0.0506	hypothetical protein
